# Supplementary material for: In vitro efficacy of four potential antimicrobial substances against Klebsiella species and Streptococcus uberis isolated from bovine mastitis
Source: Front Vet Sci. 2026 Mar 17;13:1782821. doi: 10.3389/fvets.2026.1782821 (PMC13035723; doi:10.3389/fvets.2026.1782821)
Supplement: Supplementary file 1 [file Table_1.xlsx]

## Sheet: S1
Supplementary table S1: Examined concentrations in broth microdilutions of fourteen antibiotic agents against Klebsiella species and Streptococcus uberis
Antibiotic agent	Examined concentrations (μg/ml)
Penicillin G	0.125	0.25	2	4	8
Penicillin/novobiocin	1/2	2/4	4/8
Ampicillin	0.25	0.5	4	8	16	32
Amoxicillin/clavulanic acid	8/4	16/8	32/16
Oxacillin	0.25	0.5	2
Kanamycin/cefalexin	2/0.2	4/0.4	8/0.8	16/1.6
Cefazolin	2	4	8
Cefoxitin	4
Cefoperazone	0.5	1	2	4	8
Ceftiofur	2	4
Cefquinome	2	4	8
Erythromycin	0.25	0.5	1	4
Pirlimycin	2	4
Marbofloxacin	1	2	4

## Sheet: S2
Supplementary table S2: Examined concentrations in broth microdilutions of four potential antimicrobial substances against Klebsiella species and Streptococcus uberis
Substance	Examined concentrations (mg/mL)
PVP iodine	1	2	3	4	5	6	8	10
NAC	0.5	1	1.5	2	2.5	3	4	5
NCT	0.5	1	1.5	2	3	5	8	10
MGO (S. uberis)	0.05	0.1	0.125	0.15	0.2	0.225	0.25	0.3
MGO (Klebsiella spp.)	0.1	0.2	0.3	0.4	0.5	0.6	0.7	0.8
PVP iodine = Polyvinylpyrrolidone iodine; NAC = N-acetylcysteine: NCT = N-chlorotaurine; MGO = Methylglyoxal; S. uberis = Streptococcus uberis; Klebsiella spp. = Klebsiella species

## Sheet: S3
Supplementary table S3: Minimal inhibitory concentrations (MICs) of fourteen antimicrobial agents for three Klebsiella oxytoca and six Klebsiella pneumoniae isolates compared to type strain Klebsiella pneumoniae ssp. pneumoniae DSM 30104
Substance	Bacterial isolate	MIC (μg/mL)
Penicillin G	K. pneumoniae DSM 30104	> 8
Penicillin G	K. pneumoniae 1	> 8
Penicillin G	K. pneumoniae 2	> 8
Penicillin G	K. pneumoniae 3	> 8
Penicillin G	K. pneumoniae 4	> 8
Penicillin G	K. pneumoniae 5	> 8
Penicillin G	K. pneumoniae 6	> 8
Penicillin G	K. oxytoca 1	> 8
Penicillin G	K. oxytoca 2	> 8
Penicillin G	K. oxytoca 3	> 8
Penicillin/novobiocin	K. pneumoniae DSM 30104	> 4/8
Penicillin/novobiocin	K. pneumoniae 1	> 4/8
Penicillin/novobiocin	K. pneumoniae 2	> 4/8
Penicillin/novobiocin	K. pneumoniae 3	> 4/8
Penicillin/novobiocin	K. pneumoniae 4	> 4/8
Penicillin/novobiocin	K. pneumoniae 5	> 4/8
Penicillin/novobiocin	K. pneumoniae 6	> 4/8
Penicillin/novobiocin	K. oxytoca 1	> 4/8
Penicillin/novobiocin	K. oxytoca 2	> 4/8
Penicillin/novobiocin	K. oxytoca 3	> 4/8
Ampicillin	K. pneumoniae DSM 30104	32
Ampicillin	K. pneumoniae 1	32
Ampicillin	K. pneumoniae 2	16
Ampicillin	K. pneumoniae 3	32
Ampicillin	K. pneumoniae 4	32
Ampicillin	K. pneumoniae 5	32
Ampicillin	K. pneumoniae 6	32
Ampicillin	K. oxytoca 1	> 32
Ampicillin	K. oxytoca 2	32
Ampicillin	K. oxytoca 3	32
Amoxicillin/clavulanic acid	K. pneumoniae DSM 30104	≤ 8/4
Amoxicillin/clavulanic acid	K. pneumoniae 1	≤ 8/4
Amoxicillin/clavulanic acid	K. pneumoniae 2	≤ 8/4
Amoxicillin/clavulanic acid	K. pneumoniae 3	≤ 8/4
Amoxicillin/clavulanic acid	K. pneumoniae 4	≤ 8/4
Amoxicillin/clavulanic acid	K. pneumoniae 5	≤ 8/4
Amoxicillin/clavulanic acid	K. pneumoniae 6	≤ 8/4
Amoxicillin/clavulanic acid	K. oxytoca 1	≤ 8/4
Amoxicillin/clavulanic acid	K. oxytoca 2	≤ 8/4
Amoxicillin/clavulanic acid	K. oxytoca 3	≤ 8/4
Oxacillin	K. pneumoniae DSM 30104	> 2
Oxacillin	K. pneumoniae 1	> 2
Oxacillin	K. pneumoniae 2	> 2
Oxacillin	K. pneumoniae 3	> 2
Oxacillin	K. pneumoniae 4	> 2
Oxacillin	K. pneumoniae 5	> 2
Oxacillin	K. pneumoniae 6	> 2
Oxacillin	K. oxytoca 1	> 2
Oxacillin	K. oxytoca 2	> 2
Oxacillin	K. oxytoca 3	> 2
Kanamycin/cefalexin	K. pneumoniae DSM 30104	≤ 2/0.2
Kanamycin/cefalexin	K. pneumoniae 1	≤ 2/0.2
Kanamycin/cefalexin	K. pneumoniae 2	≤ 2/0.2
Kanamycin/cefalexin	K. pneumoniae 3	≤ 2/0.2
Kanamycin/cefalexin	K. pneumoniae 4	≤ 2/0.2
Kanamycin/cefalexin	K. pneumoniae 5	≤ 2/0.2
Kanamycin/cefalexin	K. pneumoniae 6	≤ 2/0.2
Kanamycin/cefalexin	K. oxytoca 1	> 16/1.6
Kanamycin/cefalexin	K. oxytoca 2	≤ 2/0.2
Kanamycin/cefalexin	K. oxytoca 3	≤ 2/0.2
Cefazolin	K. pneumoniae DSM 30104	4
Cefazolin	K. pneumoniae 1	4
Cefazolin	K. pneumoniae 2	≤ 2
Cefazolin	K. pneumoniae 3	≤ 2
Cefazolin	K. pneumoniae 4	≤ 2
Cefazolin	K. pneumoniae 5	≤ 2
Cefazolin	K. pneumoniae 6	≤ 2
Cefazolin	K. oxytoca 1	> 8
Cefazolin	K. oxytoca 2	4
Cefazolin	K. oxytoca 3	4
Cefoxitin	K. pneumoniae DSM 30104	> 4
Cefoxitin	K. pneumoniae 1	> 4
Cefoxitin	K. pneumoniae 2	≤ 4
Cefoxitin	K. pneumoniae 3	≤ 4
Cefoxitin	K. pneumoniae 4	≤ 4
Cefoxitin	K. pneumoniae 5	≤ 4
Cefoxitin	K. pneumoniae 6	≤ 4
Cefoxitin	K. oxytoca 1	≤ 4
Cefoxitin	K. oxytoca 2	≤ 4
Cefoxitin	K. oxytoca 3	≤ 4
Cefoperazone	K. pneumoniae DSM 30104	≤ 0.5
Cefoperazone	K. pneumoniae 1	≤ 0.5
Cefoperazone	K. pneumoniae 2	≤ 0.5
Cefoperazone	K. pneumoniae 3	≤ 0.5
Cefoperazone	K. pneumoniae 4	≤ 0.5
Cefoperazone	K. pneumoniae 5	≤ 0.5
Cefoperazone	K. pneumoniae 6	≤ 0.5
Cefoperazone	K. oxytoca 1	> 8
Cefoperazone	K. oxytoca 2	1
Cefoperazone	K. oxytoca 3	1
Ceftiofur	K. pneumoniae DSM 30104	≤ 2
Ceftiofur	K. pneumoniae 1	≤ 2
Ceftiofur	K. pneumoniae 2	≤ 2
Ceftiofur	K. pneumoniae 3	≤ 2
Ceftiofur	K. pneumoniae 4	≤ 2
Ceftiofur	K. pneumoniae 5	≤ 2
Ceftiofur	K. pneumoniae 6	≤ 2
Ceftiofur	K. oxytoca 1	> 4
Ceftiofur	K. oxytoca 2	≤ 2
Ceftiofur	K. oxytoca 3	≤ 2
Cefquinome	K. pneumoniae DSM 30104	≤ 2
Cefquinome	K. pneumoniae 1	≤ 2
Cefquinome	K. pneumoniae 2	≤ 2
Cefquinome	K. pneumoniae 3	≤ 2
Cefquinome	K. pneumoniae 4	≤ 2
Cefquinome	K. pneumoniae 5	≤ 2
Cefquinome	K. pneumoniae 6	≤ 2
Cefquinome	K. oxytoca 1	8
Cefquinome	K. oxytoca 2	≤ 2
Cefquinome	K. oxytoca 3	≤ 2
Erythromycin	K. pneumoniae DSM 30104	> 4
Erythromycin	K. pneumoniae 1	> 4
Erythromycin	K. pneumoniae 2	> 4
Erythromycin	K. pneumoniae 3	> 4
Erythromycin	K. pneumoniae 4	> 4
Erythromycin	K. pneumoniae 5	> 4
Erythromycin	K. pneumoniae 6	> 4
Erythromycin	K. oxytoca 1	> 4
Erythromycin	K. oxytoca 2	> 4
Erythromycin	K. oxytoca 3	> 4
Pirlimycin	K. pneumoniae DSM 30104	> 4
Pirlimycin	K. pneumoniae 1	> 4
Pirlimycin	K. pneumoniae 2	> 4
Pirlimycin	K. pneumoniae 3	> 4
Pirlimycin	K. pneumoniae 4	> 4
Pirlimycin	K. pneumoniae 5	> 4
Pirlimycin	K. pneumoniae 6	> 4
Pirlimycin	K. oxytoca 1	> 4
Pirlimycin	K. oxytoca 2	> 4
Pirlimycin	K. oxytoca 3	> 4
Marbofloxacin	K. pneumoniae DSM 30104	≤ 1
Marbofloxacin	K. pneumoniae 1	≤ 1
Marbofloxacin	K. pneumoniae 2	≤ 1
Marbofloxacin	K. pneumoniae 3	≤ 1
Marbofloxacin	K. pneumoniae 4	≤ 1
Marbofloxacin	K. pneumoniae 5	≤ 1
Marbofloxacin	K. pneumoniae 6	≤ 1
Marbofloxacin	K. oxytoca 1	≤ 1
Marbofloxacin	K. oxytoca 2	≤ 1
Marbofloxacin	K. oxytoca 3	≤ 1
MIC = Minimal inhibitory concentration; K. pneumoniae = Klebsiella pneumoniae; K. oxytoca = Klebsiella oxytoca

## Sheet: S4
Supplementary table S4: Minimal inhibitory concentrations (MICs) of fourteen antimicrobial agents for six Streptococcus uberis isolates compared to type strain Streptococcus uberis DSM 20569
Substance	Bacterial isolate	MIC (μg/mL)
Penicillin G	S. uberis DSM 20569	≤ 0.125
Penicillin G	S. uberis 1	≤ 0.125
Penicillin G	S. uberis 2	≤ 0.125
Penicillin G	S. uberis 3	≤ 0.125
Penicillin G	S. uberis 4	≤ 0.125
Penicillin G	S. uberis 5	≤ 0.125
Penicillin G	S. uberis 6	≤ 0.125
Penicillin/novobiocin	S. uberis DSM 20569	≤ 1/2
Penicillin/novobiocin	S. uberis 1	≤ 1/2
Penicillin/novobiocin	S. uberis 2	≤ 1/2
Penicillin/novobiocin	S. uberis 3	≤ 1/2
Penicillin/novobiocin	S. uberis 4	≤ 1/2
Penicillin/novobiocin	S. uberis 5	≤ 1/2
Penicillin/novobiocin	S. uberis 6	≤ 1/2
Ampicillin	S. uberis DSM 20569	≤ 0.25
Ampicillin	S. uberis 1	≤ 0.25
Ampicillin	S. uberis 2	≤ 0.25
Ampicillin	S. uberis 3	≤ 0.25
Ampicillin	S. uberis 4	≤ 0.25
Ampicillin	S. uberis 5	≤ 0.25
Ampicillin	S. uberis 6	≤ 0.25
Amoxicillin/clavulanic acid	S. uberis DSM 20569	≤ 8/4
Amoxicillin/clavulanic acid	S. uberis 1	≤ 8/4
Amoxicillin/clavulanic acid	S. uberis 2	≤ 8/4
Amoxicillin/clavulanic acid	S. uberis 3	≤ 8/4
Amoxicillin/clavulanic acid	S. uberis 4	≤ 8/4
Amoxicillin/clavulanic acid	S. uberis 5	≤ 8/4
Amoxicillin/clavulanic acid	S. uberis 6	≤ 8/4
Oxacillin	S. uberis DSM 20569	≤ 0.25
Oxacillin	S. uberis 1	≤ 0.25
Oxacillin	S. uberis 2	≤ 0.25
Oxacillin	S. uberis 3	≤ 0.25
Oxacillin	S. uberis 4	≤ 0.25
Oxacillin	S. uberis 5	≤ 0.25
Oxacillin	S. uberis 6	≤ 0.25
Kanamycin/cefalexin	S. uberis DSM 20569	≤ 2/0.2
Kanamycin/cefalexin	S. uberis 1	≤ 2/0.2
Kanamycin/cefalexin	S. uberis 2	≤ 2/0.2
Kanamycin/cefalexin	S. uberis 3	≤ 2/0.2
Kanamycin/cefalexin	S. uberis 4	≤ 2/0.2
Kanamycin/cefalexin	S. uberis 5	≤ 2/0.2
Kanamycin/cefalexin	S. uberis 6	≤ 2/0.2
Cefazolin	S. uberis DSM 20569	≤ 2
Cefazolin	S. uberis 1	≤ 2
Cefazolin	S. uberis 2	≤ 2
Cefazolin	S. uberis 3	≤ 2
Cefazolin	S. uberis 4	≤ 2
Cefazolin	S. uberis 5	≤ 2
Cefazolin	S. uberis 6	≤ 2
Cefoxitin	S. uberis DSM 20569	≤ 4
Cefoxitin	S. uberis 1	≤ 4
Cefoxitin	S. uberis 2	≤ 4
Cefoxitin	S. uberis 3	≤ 4
Cefoxitin	S. uberis 4	≤ 4
Cefoxitin	S. uberis 5	≤ 4
Cefoxitin	S. uberis 6	≤ 4
Cefoperazone	S. uberis DSM 20569	≤ 0.5
Cefoperazone	S. uberis 1	≤ 0.5
Cefoperazone	S. uberis 2	≤ 0.5
Cefoperazone	S. uberis 3	1
Cefoperazone	S. uberis 4	≤ 0.5
Cefoperazone	S. uberis 5	≤ 0.5
Cefoperazone	S. uberis 6	1
Ceftiofur	S. uberis DSM 20569	≤ 2
Ceftiofur	S. uberis 1	≤ 2
Ceftiofur	S. uberis 2	≤ 2
Ceftiofur	S. uberis 3	≤ 2
Ceftiofur	S. uberis 4	≤ 2
Ceftiofur	S. uberis 5	≤ 2
Ceftiofur	S. uberis 6	≤ 2
Cefquinome	S. uberis DSM 20569	≤ 2
Cefquinome	S. uberis 1	≤ 2
Cefquinome	S. uberis 2	≤ 2
Cefquinome	S. uberis 3	≤ 2
Cefquinome	S. uberis 4	≤ 2
Cefquinome	S. uberis 5	≤ 2
Cefquinome	S. uberis 6	≤ 2
Erythromycin	S. uberis DSM 20569	≤ 0.25
Erythromycin	S. uberis 1	≤ 0.25
Erythromycin	S. uberis 2	≤ 0.25
Erythromycin	S. uberis 3	≤ 0.25
Erythromycin	S. uberis 4	≤ 0.25
Erythromycin	S. uberis 5	≤ 0.25
Erythromycin	S. uberis 6	≤ 0.25
Pirlimycin	S. uberis DSM 20569	≤ 2
Pirlimycin	S. uberis 1	≤ 2
Pirlimycin	S. uberis 2	4
Pirlimycin	S. uberis 3	≤ 2
Pirlimycin	S. uberis 4	≤ 2
Pirlimycin	S. uberis 5	≤ 2
Pirlimycin	S. uberis 6	≤ 2
Marbofloxacin	S. uberis DSM 20569	≤ 1
Marbofloxacin	S. uberis 1	≤ 1
Marbofloxacin	S. uberis 2	≤ 1
Marbofloxacin	S. uberis 3	≤ 1
Marbofloxacin	S. uberis 4	≤ 1
Marbofloxacin	S. uberis 5	≤ 1
Marbofloxacin	S. uberis 6	≤ 1
MIC = Minimal inhibitory concentration; S. uberis = Streptococcus uberis

## Sheet: S5
Supplementary table S5: Median and individual Minimal inhibitory concentrations (MICs) of four potential antimicrobial substances for three Klebsiella oxytoca and six Klebsiella pneumoniae isolates compared to type strain Klebsiella pneumoniae ssp. pneumoniae DSM 30104
Substance	Bacterial isolate	Median MIC (mg/mL)	Individual MIC per Isolate (mg/mL)
PVP iodine	K. pneumoniae DSM 30104	4	4	4	4	5	4	5
PVP iodine	K. pneumoniae 1	5	4	5	5	5	5	6
PVP iodine	K. pneumoniae 2	5.5	5	5	6	6	6	5
PVP iodine	K. pneumoniae 3	5	5	5	6	6	5	5
PVP iodine	K. pneumoniae 4	5	5	5	4	6	5	5
PVP iodine	K. pneumoniae 5	5.5	5	6	6	6	5	5
PVP iodine	K. pneumoniae 6	6	5	6	6	6	6	5
PVP iodine	K. oxytoca 1	5.5	4	6	6	5	5	6
PVP iodine	K. oxytoca 2	5.5	6	6	6	5	5	5
PVP iodine	K. oxytoca 3	6	6	6	6	6	5	5
NAC	K. pneumoniae DSM 30104	4	4	4	4	4	4	4
NAC	K. pneumoniae 1	5	5	5	5	5	5	5
NAC	K. pneumoniae 2	4	4	4	5	5	4	4
NAC	K. pneumoniae 3	5	5	5	5	5	4	4
NAC	K. pneumoniae 4	5	5	5	5	5	5	4
NAC	K. pneumoniae 5	5	5	5	5	5	5	4
NAC	K. pneumoniae 6	5	5	5	5	5	5	5
NAC	K. oxytoca 1	4	4	4	4	4	4	4
NAC	K. oxytoca 2	4	4	4	4	4	4	4
NAC	K. oxytoca 3	4	4	4	4	4	4	4
NCT	K. pneumoniae DSM 30104	1	1.5	1.5	1	1	1	1
NCT	K. pneumoniae 1	1.5	1.5	1.5	2	1.5	1.5	1.5
NCT	K. pneumoniae 2	1.5	1.5	1.5	1.5	1.5	1.5	1.5
NCT	K. pneumoniae 3	1.5	1.5	1.5	1.5	1.5	1.5	1.5
NCT	K. pneumoniae 4	1.5	1.5	1.5	1.5	1.5	1	1
NCT	K. pneumoniae 5	1.25	1.5	1.5	1.5	1	1	1
NCT	K. pneumoniae 6	1.5	1.5	1.5	1.5	1	1	1.5
NCT	K. oxytoca 1	1.5	1.5	1.5	1.5	1	1	1.5
NCT	K. oxytoca 2	1	1.5	1	1	1.5	1	1
NCT	K. oxytoca 3	1	1.5	1	1	1.5	1	1
MGO	K. pneumoniae DSM 30104	0.4	0.5	0.4	0.3	0.4	0.3	0.4
MGO	K. pneumoniae 1	0.45	0.5	0.4	0.5	0.5	0.3	0.3
MGO	K. pneumoniae 2	0.35	0.4	0.5	0.4	0.3	0.3	0.3
MGO	K. pneumoniae 3	0.4	0.5	0.5	0.5	0.3	0.3	0.3
MGO	K. pneumoniae 4	0.45	0.5	0.5	0.4	0.2	0.3	0.5
MGO	K. pneumoniae 5	0.5	0.5	0.5	0.5	0.2	0.3	0.5
MGO	K. pneumoniae 6	0.45	0.5	0.5	0.4	0.5	0.3	0.3
MGO	K. oxytoca 1	0.35	0.4	0.4	0.4	0.3	0.3	0.3
MGO	K. oxytoca 2	0.35	0.4	0.5	0.4	0.3	0.3	0.3
MGO	K. oxytoca 3	0.35	0.4	0.5	0.4	0.3	0.3	0.3
MIC = Minimal inhibitory concentration; K. pneumoniae = Klebsiella pneumoniae; K. oxytoca = Klebsiella oxytoca; PVP iodine = Polyvinylpyrrolidone iodine; NAC = N-acetylcysteine: NCT = N-chlorotaurine; MGO = Methylglyoxal

## Sheet: S6
Supplementary table S6: Median and individual Minimal inhibitory concentrations (MICs) of four potential antimicrobial substances for six Streptococcus uberis isolates compared to type strain Streptococcus uberis DSM 20569
Substance	Bacterial isolate	Median MIC (mg/mL)	Individual MIC per Isolate (mg/mL)
PVP iodine	S. uberis DSM 20569	3	3	3	3	3	2	3
PVP iodine	S. uberis 1	4	4	5	3	4	4	4
PVP iodine	S. uberis 2	4.5	5	5	5	4	4	4
PVP iodine	S. uberis 3	5	4	4	5	5	5	5
PVP iodine	S. uberis 4	4	4	4	4	4	4	4
PVP iodine	S. uberis 5	3	3	3	3	4	3	4
PVP iodine	S. uberis 6	3	3	3	2	3	3	4
NAC	S. uberis DSM 20569	≤ 0.5	≤ 0.5	≤ 0.5	≤ 0.5	≤ 0.5	≤ 0.5	≤ 0.5
NAC	S. uberis 1	2	2	2	2	2	2	2
NAC	S. uberis 2	2	2	2	2	2.5	2	2
NAC	S. uberis 3	2	2	2	2	2	2	2
NAC	S. uberis 4	1	1	1	1	1.5	1	1.5
NAC	S. uberis 5	1	1	1	1	1	1	1
NAC	S. uberis 6	1	1	1	1	1	1.5	1.5
NCT	S. uberis DSM 20569	1	1	1	1	1	1	1
NCT	S. uberis 1	1.5	1.5	2	1.5	1.5	1	1.5
NCT	S. uberis 2	1.5	1.5	1.5	1.5	1.5	1.5	1.5
NCT	S. uberis 3	1.5	3	1.5	1.5	1.5	1.5	1
NCT	S. uberis 4	1	1	1	1	1	1	1
NCT	S. uberis 5	1	1	1	1	1	1	1
NCT	S. uberis 6	1	1	1	1	1	1	1
MGO	S. uberis DSM 20569	0.1	0.1	0.1	0.1	0.1	0.1	0.1
MGO	S. uberis 1	0.225	0.2	0.25	0.225	0.225	0.225	0.25
MGO	S. uberis 2	0.2	0.2	0.2	0.15	0.225	0.2	0.2
MGO	S. uberis 3	0.2	0.2	0.15	0.15	0.2	0.2	0.2
MGO	S. uberis 4	0.1	0.125	0.125	0.1	0.1	0.1	0.1
MGO	S. uberis 5	0.1	0.1	0.1	0.1	0.1	0.1	0.1
MGO	S. uberis 6	0.1	0.1	0.1	0.1	0.1	0.1	0.1
MIC = Minimal inhibitory concentration; S. uberis = Streptococcus uberis; PVP iodine = Polyvinylpyrrolidone iodine; NAC = N-acetylcysteine: NCT = N-chlorotaurine; MGO = Methylglyoxal
